# Supplementary material for: Scarlet macaw (Ara macao) breeding at the Mimbres archaeological site of Old Town (early AD 1100s) in Southwestern New Mexico
Source: PNAS Nexus. 2023 Jun 13;2(6):pgad138. doi: 10.1093/pnasnexus/pgad138 (PMC10263259; doi:10.1093/pnasnexus/pgad138)
Supplement: pgad138_Supplementary_Data [file pgad138_supplementary_data.zip]

Archive with 2 entries (2 files):
- PNASNEXUS-PNASNEXUS-2022-01243-T-s01.docx
- PNASNEXUS-PNASNEXUS-2022-01243-T-s02.xlsx
