# Supplementary material for: Scarlet macaw (Ara macao) breeding at the Mimbres archaeological site of Old Town (early AD 1100s) in Southwestern New Mexico
Source: PNAS Nexus. 2023 Jun 13;2(6):pgad138. doi: 10.1093/pnasnexus/pgad138 (PMC10263259; doi:10.1093/pnasnexus/pgad138)
Supplement: pgad138_Supplementary_Data [file pgad138_supplementary_data.zip › PNASNEXUS-PNASNEXUS-2022-01243-T-s02.xlsx]

## Sheet: Sheet1
ID	Thickness (mm).1	Thickness (mm).2	Thickness (mm).3	New Mexico Laboratory of Anthropology (LA) Site #	Site Name	Provenience	Notes
1113.1	0.34	0.35	0.34	1113	Old Town	Feature A3-9, Area A, Unit 1C, Room 3, Lot=994, ARC# 63614
1113.2	0.32	0.31	0.32	1113	Old Town	Feature A3-9, Area A, Unit 1C, Room 3, Lot=994, ARC# 63614
1113.3	0.35	0.34	0.35	1113	Old Town	Feature A3-9, Area A, Unit 1C, Room 3, Lot=994, ARC# 63614
1113.4	0.3	0.29	0.3	1113	Old Town	Feature A3-9, Area A, Unit 1C, Room 3, Lot=994, ARC# 63614
1113.5	0.32	0.32	0.33	1113	Old Town	Feature A3-9, Area A, Unit 1C, Room 3, Lot=994, ARC# 63614
1113.6	0.35	-	-	1113	Old Town	Feature A3-9, Area A, Unit 1C, Room 3, Lot=994, ARC# 63614	To small to measure multiple times.
1113.7	0.35	0.34	0.32	1113	Old Town	Feature A3-9, Area A, Unit 1C, Room 3, Lot=994, ARC# 63614
1113.8	0.31	0.31	0.3	1113	Old Town	Feature A3-9, Area A, Unit 1C, Room 3, Lot=994, ARC# 63614
1113.9	0.34	-	-	1113	Old Town	Feature A3-9, Area A, Unit 1C, Room 3, Lot=994, ARC# 63614	To small to measure multiple times.
1113.1	0.37	-	-	1113	Old Town	Feature A3-9, Area A, Unit 1C, Room 3, Lot=994, ARC# 63614	To small to measure multiple times.
Note: 4 of the shells were to small to safely measure without damaging.
